# Supplementary material for: Confocal Blood Flow Videomicroscopy of Thrombus Formation over Human Arteries and Local Targeting of P2X7
Source: Int J Mol Sci. 2021 Apr 14;22(8):4066. doi: 10.3390/ijms22084066 (PMC8071050; doi:10.3390/ijms22084066)
Supplement: Supplementary file 1 [file ijms-22-04066-s001.zip]

Archive with 1 entries (1 files):
- Supplemental data IJMS2021.pdf
